# Supplementary material for: Protease and Bacillus coagulans Supplementation in a Low-Protein Diet Improves Broiler Growth, Promotes Amino Acid Transport Gene Activity, Strengthens Intestinal Barriers, and Alters the Cecal Microbial Composition
Source: Animals (Basel). 2025 Jan 10;15(2):170. doi: 10.3390/ani15020170 (PMC11758613; doi:10.3390/ani15020170)
Supplement: Supplementary file 1 [file animals-15-00170-s001.zip]

Archive with 1 entries (1 files):
- animals-3347698-supplementary.pdf
